# Supplementary material for: Anhedonic behavior in cryptochrome 2-deficient mice is paralleled by altered diurnal patterns of amygdala gene expression
Source: Amino Acids. 2015 Mar 28;47(7):1367–77. doi: 10.1007/s00726-015-1968-3 (PMC4458264; doi:10.1007/s00726-015-1968-3)
Supplement: Supplementary file 2 — Supplementary material 2 (XLSX 10 kb) [file 726_2015_1968_MOESM2_ESM.xlsx]

## Sheet: Sheet1
Supplementary Table S1a
Relative expression (mean ± SEM ) of clock genes
in basolateral amygdala tissue of Cry2-/- and Cry2+/+ mice.
	Cry2+/+		Cry2-/-
	ZT 0.5	ZT 12.5	ZT 0.5	ZT 12.5
Clock	1±0.18	1.11±0.29	0.48±0.06	0.58±0.05
Bmal1	1±0.63	1.17±4.17	1.41±3.36	0.81±0.10
Cry1	1±0.15	0.88±0.19	1.17±0.09	0.99±0.06
Cry2	1±0.06	0.74±0.10	0.52±0.02	0.38±0.03
CycloB	1±1.06	0.92±1.27	1.33±0.24	0.79±9.53
Dbp	1±0.06	1.63±0.02	1.27±0.09	1.51±0.07
E4bp4	1±0.16	0.35±0.05	1.33±0.15	0.72±0.11
Id2	1±0.17	0.76±0.18	1.39±0.20	1.21±0.06
Npas2	1±0.33	1.80±2.5	1.85±1.29	1.53±0.45
Per1	1±0.05	0.35±0.03	0.66±0.06	0.61±0.03
Per2	1±0.21	3.83±0.34	3.07±0.58	3.57±0.50
Per3	1±0.19	0.29±0.10	1.53±0.21	0.85±0.13
Nr1d1 (Rev-erba)	1±0.10	1.31±0.09	1.73±0.16	2.59±0.26
Nr1d2 (Rev-erbb)	1±0.03	2.83±0.16	1.19±0.02	2.02±0.08
Bhlhe40 (Dec1)	1±0.14	0.63±0.15	0.75±0.13	1.12±0.08
Bhlhe41 (Dec2)	1±0.17	0.87±0.14	0.71±0.06	0.27±0.03
Ror-a	1±0.05	0.65±0.11	0.63±0.05	0.99±0.03
Ror-b	1±0.11	0.72±0.14	0.90±0.13	0.76±0.14
Ror-g	1±0.12	1.13±0.24	2.59±0.30	6.39±1.01
NeuroD1	1±0.15	0.24±0.02	1.71±0.26	1.09±0.07
