# Supplementary material for: Anhedonic behavior in cryptochrome 2-deficient mice is paralleled by altered diurnal patterns of amygdala gene expression
Source: Amino Acids. 2015 Mar 28;47(7):1367–77. doi: 10.1007/s00726-015-1968-3 (PMC4458264; doi:10.1007/s00726-015-1968-3)
Supplement: Supplementary file 3 — Supplementary material 3 (XLSX 10 kb) [file 726_2015_1968_MOESM3_ESM.xlsx]

## Sheet: Sheet1
Supplementary Table S1b
Results (p-values) of two-way ANOVA (time point vs. genotype ) of clock gene
expression in basolateral amygdala tissue of Cry2-/- and Cry2+/+ mice.
	genotype	time point	genotype x timepoint
Clock	0.11	0.72	0.92
Bmal1	0.96	0.38	0.13
Cry1	0.43	0.38	0.89
Cry2	0.002	0.1	0.99
CycloB	0.7	0.09	0.22
Dbp	0.45	0.0006	0.16
E4bp4	0.37	0.14	0.7
Id2	0.09	0.37	0.75
Npas2	0.4	0.45	0.16
Per1	0.81	0.09	0.14
Per2	0.43	0.26	0.37
Per3	0.22	0.14	0.6
Nr1d1 (Rev-erba)	0.07	0.32	0.84
Nr1d2 (Rev-erbb)	0.63	0.0001	0.14
Bhlhe40 (Dec1)	0.44	0.88	0.025
Bhlhe41 (Dec2)	0.2	0.34	0.48
Ror-a	0.92	0.98	0.07
Ror-b	0.9	0.28	0.71
Ror-g	0.19	0.61	0.7
NeuroD1	0.06	0.08	0.34
