# Supplementary material for: Anhedonic behavior in cryptochrome 2-deficient mice is paralleled by altered diurnal patterns of amygdala gene expression
Source: Amino Acids. 2015 Mar 28;47(7):1367–77. doi: 10.1007/s00726-015-1968-3 (PMC4458264; doi:10.1007/s00726-015-1968-3)
Supplement: Supplementary file 4 — Supplementary material 4 (XLSX 10 kb) [file 726_2015_1968_MOESM4_ESM.xlsx]

## Sheet: Sheet1
Supplementary Table S2a
Relative expression (mean ± SEM ) of neurotrophic factor and
receptor genes in basolateral amygdala tissue of Cry2-/- and Cry2+/+ mice.
	Cry2+/+		Cry2-/-
	ZT 0.5	ZT 12.5	ZT 0.5	ZT 12.5
Bdnf-I	1±0.09	2.13±0.39	0.27±0.03	1.21±0.13
Bdnf-II	1±0.10	0.99±0.11	1.70±0.18	0.88±0.10
Bdnf-III	1±0.11	6.01±0.77	0.23±0.01	0.15±0.02
Bdnf-IV	1±0.12	1.64±0.24	1.01±0.07	1.04±0.04
Bdnf-V	1±0.18	0.46±0.11	0.56±0.11	2.39±0.38
Bdnf (total)	1±0.12	1.95±0.20	1.20±0.14	2.23±0.25
TrkB	1±4.45	2.58±1.82	0.98±2.51	0.79±0.47
Vegfa	1±0.12	0.35±0.08	0.84±0.07	0.85±0.07
Vegfb	1±0.16	1.24±0.20	1.21±0.16	0.75±0.09
Vegfc	1±0.15	0.24±0.06	1.58±0.27	1.22±0.18
Vegfd	1±0.08	1.86±0.21	1.21±0.14	1.98±0.22
Vegfr-1	1±0.07	0.80±0.11	1.22±0.06	1±0.06
Vegfr-2	1±0.10	0.96±0.11	1.96±0.41	0.49±0.05
Vegfr-3	1±0.12	0.22±0.03	0.12±0.02	0.92±0.10
