# Supplementary material for: Anhedonic behavior in cryptochrome 2-deficient mice is paralleled by altered diurnal patterns of amygdala gene expression
Source: Amino Acids. 2015 Mar 28;47(7):1367–77. doi: 10.1007/s00726-015-1968-3 (PMC4458264; doi:10.1007/s00726-015-1968-3)
Supplement: Supplementary file 5 — Supplementary material 5 (XLSX 9 kb) [file 726_2015_1968_MOESM5_ESM.xlsx]

## Sheet: Sheet1
Supplementary Table S2b
Results (p-values) of two-way ANOVA (time point vs. genotype ) of neurotrophic
factor and receptor expression in basolateral amygdala tissue of Cry2-/- and Cry2+/+ mice.
	genotype	time point	genotype x timepoint
Bdnf-I	0.06	0.3	0.44
Bdnf-II	0.73	0.57	0.58
Bdnf-III	0.04	0.57	0.36
Bdnf-IV	0.52	0.45	0.49
Bdnf-V	0.58	0.74	0.26
Bdnf (total)	0.79	0.28	0.97
TrkB	0.06	0.25	0.07
Vegfa	0.53	0.36	0.35
Vegfb	0.32	0.41	0.04
Vegfc	0.07	0.13	0.3
Vegfd	0.81	0.3	0.91
Vegfr-1	0.56	0.56	0.97
Vegfr-2	0.99	0.3	0.33
Vegfr-3	0.9	0.95	0.17
